# Supplementary material for: Association between early serum cholinesterase activity and 30-day mortality in sepsis-3 patients: A retrospective cohort study
Source: PLoS One. 2018 Aug 30;13(8):e0203128. doi: 10.1371/journal.pone.0203128 (PMC6117034; doi:10.1371/journal.pone.0203128)
Supplement: S1 Fig — (XLSX) [file pone.0203128.s003.xlsx]

## Sheet: Sheet1
NO	AGE	SEX	TIME COURSE	SOURCE OF INFECTION	DM	CHD	HP	COPD	MAP	SHOCK INDEX	PaO2/FiO2	TBIL	ALB	ALT	BUN	CR	PLT	WBC	CRP	PCT	LAC	GLUCOSE	SOFA	MV	1hANTIBIOTICS	3hFLUIDS	6hFLUIDS	SHOCK	VASO	SEDATION	STERIOD	BLOOD	ALBUMIN	CHE	M30D	CHE1
1	65	1	7	2	0	0	0	0	121.333	0.720238	331.034	22.3	26.3	22	17.8	292.4	163	19.3	115.91	1.67	1.6	14.2	4	0	0	1420	1680	0	0	0	0	0	1	1066	1	1.066
2	41	1	4	0	0	0	0	0	101.333	0.976562	231.034	47.5	23.5	1541.8	21	305.7	212	35.1	49.24	4.26	9.1	7.8	11	1	0	3765	4426	1	1	1	0	0	1	5395	1	5.395
3	79	1	7	0	0	0	0	0	88.3333	1.03759	120	16.7	26.4	19.2	21.7	137	167	59	164.79	0.89	3.4	11.3	10	1	0	1452	1902	0	0	0	0	0	1	1274	1	1.274
4	56	1	2	3	0	0	1	0	96.6667	1.22131	327.586	7	29.7	18.8	22.2	273.1	303	22.3	198	100	4.7	10.9	5	0	0	1770	3430	0	0	0	0	0	1	2872	1	2.872
5	63	1	2	0	0	0	0	0	82.3333	1.22018	119.512	20.6	36.8	48.4	10.8	267.4	24	0.7	198	100	10.7	4.95	13	1	0	1975	3310	1	1	1	1	1	0	4962	1	4.962
6	62	0	2	2	0	0	0	0	92	1.03774	331.034	164.5	18.1	33	7.2	151.2	11	1.9	52.74	40.81	16.6	4.03	11	1	0	1225	2575	1	1	0	1	1	0	1598	1	1.598
7	63	1	5	2	0	0	0	0	90.3333	1.4955	146.667	6.6	27	15.2	5.6	71.2	267	10.5	189.72	5.25	6.5	18.3	7	1	1	1080	1300	1	1	1	1	0	0	1372	1	1.372
8	80	1	7	0	0	0	0	1	103.667	1.04965	234.146	14	28.5	47.9	13.7	144.3	89	2.4	198	96	9.5	5.63	6	1	0	1330	1870	0	0	1	0	0	0	3078	1	3.078
9	60	1	10	0	0	0	0	0	63.3333	1.57317	186.207	17.4	30	11.1	9.9	158.8	38	0.5	105.82	54.61	5.7	11.2	11	0	0	2170	3420	1	1	1	0	1	1	2779	1	2.779
10	77	1	5	0	0	0	0	1	113.667	1.21088	106.667	12.4	31.3	27.8	11.1	68.4	120	17.9	131.34	10.38	5	14.44	7	1	0	990	2375	1	1	1	1	0	1	2323	1	2.323
11	64	0	7	0	0	0	0	1	65.3333	1.39535	265.517	78	31.1	1108.9	19.8	259.6	170	16.6	103.36	5.5	7.8	9.46	12	0	1	1900	2630	1	1	0	0	0	1	2419	1	2.419
12	61	0	5	3	0	0	0	0	65	1.41176	548.276	13.2	32.5	30.5	10.4	172.3	1	10.4	114.84	73.65	16.1	7.48	9	0	1	2310	2860	1	1	0	0	0	0	2806	1	2.806
13	74	1	1	2	0	0	1	0	50	1.67647	137.838	11.9	17.5	7.7	16.2	161.2	113	3.2	94.78	100	4.9	7.79	10	1	0	2020	4120	1	1	1	0	0	1	2272	1	2.272
14	65	0	3	3	0	0	0	1	75.6667	1.37895	427.586	45.7	31.4	20.3	11.9	296	9	27.2	198	100	17.6	13.5	11	0	0	2125	3145	1	1	0	1	0	1	2265	1	2.265
15	59	0	10	1	0	0	0	0	67.3333	1.11364	693.103	3.8	24.1	23.3	25.1	326	329	4.9	80.56	1.19	1.1	5.75	4	0	0	1600	2547	0	0	0	0	0	1	1374	1	1.374
16	68	1	1	0	0	1	0	1	89	1.26087	304	16.8	37.5	51.1	12.3	163.8	183	29.9	60.13	100	8	4.9	4	1	0	2045	2725	1	1	1	1	0	1	6009	1	6.009
17	76	1	4	0	0	0	0	0	108.333	0.717241	234.483	57.6	22.2	51.2	17.1	99.5	117	3	198	4.08	2.2	12.07	7	0	0	1020	1370	0	0	0	0	0	1	1897	1	1.897
18	62	1	7	0	0	0	0	0	81	1.16822	141.463	41	26	46.7	6.8	151.3	81	1.6	78.46	14.89	3.6	9.2	9	0	0	2022	2462	1	1	0	1	0	1	3090	0	3.09
19	67	1	4	0	1	0	0	1	90.6667	0.943548	90	9.8	24.7	19.5	5.5	96.1	258	11.1	145.79	3.11	5.5	9.9	4	0	0	950	1190	0	0	0	0	0	1	1227	0	1.227
20	61	0	4	0	1	0	1	0	117.333	0.927632	185	7.6	27.2	84.5	35	350.3	123	11.6	198	100	3.3	8.2	9	1	0	702	2232	0	0	1	0	0	0	4980	0	4.98
21	36	1	1	2	0	0	1	1	76	0.939655	168	43.8	20	17	7	74.2	337	24.6	198	27.86	4	5.4	6	1	0	1370	1800	0	0	1	0	1	1	1357	1	1.357
22	75	0	5	3	0	1	1	0	106.333	1.23448	181.667	11.6	32.5	23.7	16.8	156.8	245	29.2	196.52	8.48	2.2	15.7	4	0	1	655	700	0	0	1	0	0	0	4645	1	4.645
23	61	1	1	3	0	0	0	0	59.6667	1.79221	186.207	92.8	31.5	417.9	14.2	377	50	27.4	173.4	100	8.5	5.1	14	0	0	1160	3065	1	0	1	1	0	1	6205	1	6.205
24	60	1	3	3	0	0	0	0	98	1.0493	258.537	22.2	32.9	52.6	13.2	429	67	22.2	198	100	9.9	8.95	8	0	0	2155	2325	1	1	1	1	0	1	5848	0	5.848
25	73	1	3	3	0	0	0	0	65.3333	0.923913	427.586	53.8	25.1	228.1	32.4	473	26	12.3	114.6	100	1.3	6.1	10	0	0	688	1338	0	0	0	0	0	0	1661	1	1.661
26	74	1	2	3	0	1	1	1	85.6667	0.915966	129.268	7.6	36.9	12.5	14.7	156.3	260	13	48.65	1.39	2.8	7.7	4	0	0	940	990	0	0	1	0	0	0	7604	1	7.604
27	63	1	1	2	0	0	0	1	55.6667	1.72603	213.793	15.8	29.7	124.6	9.4	114.9	55	6.2	109.91	100	3.9	8.22	9	0	0	2435	2985	1	1	1	0	0	1	2481	1	2.481
28	80	1	4	3	0	0	0	0	82	1.16102	241.379	25.1	31.8	54.8	14.5	144.7	11	20.9	198	28.96	5.6	6.69	8	0	0	1400	1900	0	0	0	0	0	0	3755	0	3.755
29	76	0	1	0	0	0	1	0	83	1.07692	72.5	24.6	21.6	28.6	17.3	163.7	94	2.7	176.61	67.48	12.6	4.2	14	1	0	1150	2450	1	1	1	0	0	1	1869	1	1.869
30	84	0	10	2	0	0	0	1	83	1.10236	348.276	2.6	26.2	156.7	13.8	168.7	181	17.7	48.26	100	8	9.5	4	0	0	2070	3610	1	1	0	1	0	0	3756	1	3.756
31	73	1	2	2	0	0	0	1	71	0.782178	200	10	21.8	34.3	8.6	69.6	140	4.5	198	26.79	2.1	4.35	4	1	1	720	1495	0	0	1	0	0	1	2544	0	2.544
32	50	1	10	2	0	0	0	0	65	1.71579	203.448	19.5	28	15.7	7.5	172	164	5.4	27.8	100	9.4	5.5	7	1	0	3018	7018	1	1	1	1	0	0	1862	0	1.862
33	78	0	1	1	1	0	0	0	116.667	0.618056	279.31	35	33.2	13.4	8	169.9	26	11.6	170.27	100	3	10.99	9	0	0	1100	1850	0	0	0	0	0	0	6527	1	6.527
34	69	1	1	3	0	0	0	0	103.333	0.683824	200	18.4	42.1	15.9	8.3	102.3	241	17.3	121.97	18.17	3.8	7.6	4	0	1	1135	1275	0	0	1	0	0	0	5716	0	5.716
35	88	0	1	2	0	1	0	0	79.6667	1.07619	486.207	5.3	38.3	13	8.6	86	167	2.9	14.8	14.4	5.4	8.8	2	0	0	1012	1607	0	0	0	0	0	0	5532	1	5.532
36	83	1	2	0	0	1	0	0	94.6667	1.02206	128.75	12.8	32.3	97.8	10.7	134	325	23.6	49.27	1.81	12.6	11.1	6	1	0	2160	2760	1	1	0	1	0	1	4220	1	4.22
37	48	1	10	0	0	0	0	0	71.6667	0.942857	231.034	46.9	17.9	42.1	28	171.8	23	37.1	174.16	35.55	1.4	6	10	0	0	950	1480	0	0	0	0	0	0	993	1	0.993
38	48	0	3	1	1	0	0	0	47	1.47826	424.138	32.6	28.4	69.6	7.7	91.1	120	23.8	196	69.53	2.9	11.4	5	0	0	1840	2900	1	1	0	1	1	0	6350	0	6.35
39	58	0	3	0	0	0	0	0	75.3333	0.876923	141.463	15.7	31.5	11.4	7.2	74.6	83	2.5	198	45.55	2.3	5.2	6	0	0	720	2086	1	1	1	0	0	0	4799	0	4.799
40	42	1	1	1	1	0	0	0	85	0.888889	437.931	7.1	27.1	81	5	67	9	14.3	86.6	0.65	3.02	11.9	4	0	0	1050	1400	0	0	0	0	0	0	5280	0	5.28
41	63	1	10	1	0	0	1	0	104	0.648649	365.517	6.8	28.1	13.6	14.4	235.1	113	17.4	198	12.24	1.4	9.6	4	0	0	1770	2430	0	0	0	0	0	1	3910	1	3.91
42	83	0	1	0	0	0	1	0	81	0.807339	337.931	12.1	32.5	14.3	9.9	59	168	21	163.7	95.29	1.6	4.9	3	0	0	1150	1470	0	1	0	0	0	0	3281	1	3.281
43	69	0	4	1	1	0	1	0	128.333	0.548571	296.552	9.4	33.9	13.6	19	248.3	51	13.9	198	97.71	3.5	5.1	7	0	0	1050	1400	0	0	0	0	0	0	4592	0	4.592
44	44	0	2	1	0	0	0	0	83	0.990991	644.828	15.6	37.2	25.1	4.1	89	75	13.3	171.73	3.1	1.2	10.9	3	0	0	2000	2774	0	0	0	0	0	0	5040	0	5.04
45	60	1	1	0	0	1	1	0	69	1.4023	251.515	9.1	33.8	8.8	16.2	150.6	481	17.9	174.36	16.58	1.4	8.6	6	0	0	1210	2068	0	1	0	0	1	0	2577	0	2.577
46	68	0	7	1	0	0	0	0	96.6667	0.769231	348.276	8	29.8	11	2.1	29.3	112	5.3	79.88	0.17	0.9	6.9	2	0	0	1300	1877	0	0	0	1	0	0	3206	1	3.206
47	82	1	1	2	0	0	0	0	61.3333	1.6125	317.241	22.8	29.6	33	11.4	198.3	70	18.2	138.6	60.21	1.6	6.5	8	0	0	2100	3000	0	1	0	0	0	0	3290	0	3.29
48	72	1	8	0	0	0	0	0	129	0.756906	111.667	18.1	36.3	16.6	28.4	734.2	136	23.5	167.32	6.19	4.3	9.1	9	1	0	1320	1820	0	0	1	0	0	0	4620	1	4.62
49	75	0	3	3	0	0	0	0	70	1.21277	241.379	11.3	36.9	53.5	40.2	356.6	30	9.7	3.6	24.82	1.2	8.1	13	0	0	1100	1615	0	0	0	0	0	0	5944	1	5.944
50	58	0	2	1	0	0	0	0	91.3333	0.706349	465.517	14.1	39.9	60	12	132.7	133	31.3	125.91	100	1.5	7.1	2	0	0	1170	1390	0	0	0	0	0	0	7573	0	7.573
51	68	1	10	0	0	0	0	0	102.333	0.751678	255.172	27.1	26.3	33.9	35.5	536.6	30	15.7	33.86	29.94	0.7	8.1	10	0	0	1450	1780	0	0	0	0	0	1	3482	1	3.482
52	66	0	10	2	0	0	0	0	56.3333	1.48052	413.793	25.2	31.5	15.2	3	56.2	345	21.1	64.64	1.92	3.4	7.1	3	0	0	2180	3280	1	1	0	0	0	0	3102	0	3.102
53	78	1	1	2	0	0	1	0	50	2.14286	126.829	16.2	32.2	86.7	33.4	262	58	7.8	20.71	5.52	10.6	4.1	13	1	0	2356	3226	1	1	1	1	1	1	2826	1	2.826
54	53	0	3	1	0	0	0	0	83	0.782178	379.31	17.5	30.5	18.6	3.3	56.9	43	2.1	30.51	0.21	0.7	6.2	4	0	0	1400	2415	0	0	0	0	0	0	6126	0	6.126
55	63	0	2	0	0	0	0	0	96	1.11864	106	9	31.4	8.6	8.9	177.5	153	2.2	77.73	64.04	4.9	6.1	6	1	0	2130	3020	1	1	1	0	0	0	3880	1	3.88
56	51	1	5	0	1	1	0	0	102	0.584615	164	15.9	35.6	1380.6	17.1	172.5	203	18.3	140.86	0.473	5.7	11.3	8	1	0	930	1530	0	0	1	0	0	0	3663	1	3.663
57	42	0	3	0	0	0	0	0	70	0.844444	389.655	9.8	32.2	208	9.9	35.3	129	12.6	23.48	0.3	1.7	5.7	3	0	0	1000	1380	0	1	0	0	0	1	3547	1	3.547
58	63	0	1	1	1	0	0	0	49.6667	1.56923	303.448	8.5	34.2	10.1	14.5	139.5	57	16.1	198	100	1.9	12.4	7	0	0	3280	3895	0	1	0	0	0	1	5092	0	5.092
59	82	0	2	0	0	0	1	1	130.667	0.428571	210.345	14.7	27.6	15.9	7.8	88.5	48	23.5	198	33.61	1.2	4.7	5	0	1	1300	1450	0	0	0	0	0	0	4312	0	4.312
60	64	1	2	3	0	0	0	0	88	0.730769	537.931	19	27.3	42.1	7.1	127.3	51	1.3	10.3	11.5	1.2	6.8	3	0	0	2080	2780	0	1	0	0	0	0	2031	0	2.031
61	33	1	3	3	0	0	0	0	89	1.23478	258.621	19.9	31.2	95.5	8	136.1	31	11.8	54.16	2.46	2.2	9.3	6	0	1	1420	1800	0	0	0	1	1	1	8013	0	8.013
62	69	0	1	0	0	0	0	0	75.6667	1.46392	237.931	29.7	33.7	44.6	33.1	225	179	10.1	47.26	6.88	3	7.2	9	0	0	1340	1960	0	0	0	0	0	0	7345	1	7.345
63	53	1	3	0	0	0	1	0	92	0.871212	206.897	20.6	24.1	52.6	8.3	52.3	25	2.5	21.79	4.03	1.2	6.2	6	0	0	1135	1885	0	0	0	0	0	0	2238	1	2.238
64	82	0	3	0	0	0	0	0	83	0.776	272.414	3	24.3	9.3	30.4	287.4	112	4.6	44	18.72	0.7	4.6	5	0	0	1230	1500	0	0	0	0	0	0	1657	1	1.657
65	68	0	3	2	0	0	0	0	100.333	0.909774	248.276	81	32.5	89.5	15.7	383.7	170	12.7	198	12.67	2.2	5.56	9	0	0	1780	2800	0	0	1	0	0	0	5534	0	5.534
66	87	0	2	3	0	0	0	0	106.667	0.5625	510.345	23.5	29.7	99.1	10.5	115	37	3.1	99.56	0.77	1.2	5.6	5	0	1	500	500	0	0	0	0	0	0	4710	0	4.71
67	72	0	3	0	0	1	1	0	78	0.829787	281.081	15	36.4	49.9	8.9	160.4	94	7.9	142.77	74.99	0.9	5.6	8	0	0	1100	1750	0	1	0	0	0	0	8170	0	8.17
68	62	1	7	3	0	0	0	0	76.6667	1.17647	320.69	26.9	28.9	142.1	13.5	165.8	44	16.9	198	6.46	2	7.4	7	0	0	2950	4050	0	1	0	0	0	0	3807	0	3.807
69	62	0	4	1	1	1	1	0	89.3333	0.825397	324.138	5	24.6	14.8	9.2	159.3	168	29.3	198	46.72	2.2	24.68	2	0	0	2897	3336	1	1	1	0	0	1	4985	0	4.985
70	64	0	3	1	1	1	0	0	49.6667	1.43678	242.424	12	26.5	13.8	12.5	235.6	12	13.6	198	100	6.9	6.3	15	1	0	2260	3990	1	1	0	0	0	1	4152	1	4.152
71	70	1	5	1	0	0	0	1	95.3333	0.959016	303.448	9.9	22.8	20.3	19.4	242.2	50	10.9	178.9	23.27	1.4	5.7	5	0	0	1460	2222	0	0	0	1	0	1	1270	0	1.27
72	30	1	10	0	0	0	0	0	114	0.452703	448.276	4.3	32.9	11.6	8.4	55.3	259	13	105.63	0.27	1.2	6.1	0	0	0	1190	1390	0	0	0	0	0	0	2050	0	2.05
73	77	1	6	2	0	0	0	1	72.6667	1.18182	286	14.5	21.8	16.5	38.4	299.4	69	25.7	198	61.63	3.4	9.03	6	0	0	2080	3492	0	0	0	0	0	1	870	1	0.87
74	50	0	2	2	0	0	1	0	61	1.79221	393.103	9	33.3	38.4	16.9	356.2	158	11.9	198	95.05	4.6	5.9	9	0	0	4448	5198	1	1	0	0	0	1	7134	0	7.134
75	43	0	3	1	0	0	0	0	73.3333	0.875	482.759	6.6	31.6	18.7	14.8	85.1	18	25.7	198	96.19	1.3	4.46	6	0	0	2070	3610	0	0	0	1	0	0	3934	0	3.934
76	64	0	5	2	0	0	0	0	86.6667	0.69697	350	10.6	20.3	16.7	8.9	57	67	13	198	3.78	1.1	7.4	5	1	0	1510	1530	0	0	0	0	0	0	1464	0	1.464
77	85	1	10	2	0	0	0	1	62	0.848485	510.345	94.2	34.4	102	8.4	82.9	94	9.6	135.21	58.34	3.5	4.7	4	0	0	1650	3890	1	1	0	1	0	0	4646	0	4.646
78	88	0	2	0	0	0	1	1	47	1.44444	216	23.2	28.4	19.7	6.7	94.6	98	16.2	26.44	13.49	3.8	8.2	12	1	0	2320	3240	1	1	0	0	0	1	5129	1	5.129
79	62	1	3	2	0	0	0	0	50.6667	1.51351	265.517	87.7	20	102.6	11.1	352	50	8.9	38	44.55	15.1	5.2	12	0	0	2817	4725	1	1	0	1	0	0	864	1	0.864
80	31	1	6	2	0	0	0	1	87.3333	1.33929	73.3333	18.5	27	135.7	3.6	44	93	22.4	198	0.57	2.78	7.5	8	1	0	1928	2178	0	0	1	0	0	1	2603	1	2.603
81	76	1	3	0	0	0	0	0	60	1.125	154	13.1	35.1	61.8	6.2	135.2	89	11.9	198	5.3	3.7	13.9	11	1	0	1812	2674	1	1	0	0	0	0	4584	0	4.584
82	53	1	10	0	0	0	0	0	131.333	0.680723	158.621	10.7	42.4	91.5	13.1	198	249	16	198	19.31	6.1	15.9	5	0	0	1079	1579	0	0	0	0	0	0	11074	0	11.074
83	68	1	1	3	0	0	0	0	84.6667	0.713115	465.517	9.1	34.3	12.1	7.4	148	103	29.5	198	17.68	1.3	5.2	2	0	0	1420	2043	0	0	0	0	0	0	3684	1	3.684
84	68	0	5	1	1	0	1	0	89	0.837607	331.034	9.6	29.4	25.6	12.8	174.8	84	19.4	198	100	2.7	7.9	5	0	0	1602	1602	0	0	0	0	0	0	5616	0	5.616
85	74	1	3	2	0	0	1	0	103.333	0.972603	83	19.8	21.9	19.7	15.5	112.6	115	11	198	39.7	3.2	6.6	11	1	0	982	1494	1	1	1	0	0	0	3953	1	3.953
86	57	1	1	0	0	0	0	0	117.333	1	218.182	14.3	33	74	17	305.3	77	0.5	198	100	6.5	4.7	7	0	0	852	1202	0	0	0	0	0	0	6148	1	6.148
87	61	0	3	2	0	0	0	0	70	1.41667	241.379	25.5	24.8	39.5	21.4	159.2	6	28.5	198	100	5.5	7.1	11	0	0	3030	3280	1	1	0	0	0	0	3982	0	3.982
88	67	1	7	0	0	0	0	0	113	0.359477	327.586	11.6	31.1	115.5	25.6	577.6	22	7.5	86.6	48.75	0.9	6.6	8	0	1	1210	1820	0	0	0	0	0	0	2049	0	2.049
89	79	1	3	2	0	1	1	0	79.6667	0.752381	306.897	110.4	37.1	119.4	9	133.4	83	13.4	109.76	55.47	1.4	8.1	9	0	0	1980	2330	0	1	0	0	0	0	7089	0	7.089
90	68	0	8	1	0	0	1	0	91	0.829457	210.345	24	20	24.2	11.3	99.3	2	15.2	72.31	50.01	6.2	9.1	7	0	0	1800	2000	0	0	0	0	0	1	1075	0	1.075
91	86	1	4	2	0	0	0	1	90.3333	1.05882	289.655	53.4	27.4	23.3	18.3	416	154	8.7	198	32.85	3.4	8.3	7	0	0	1100	2220	0	0	0	0	0	0	3407	1	3.407
92	59	0	4	0	1	0	0	0	98.3333	0.781513	227.586	6.3	26.7	14.7	6	93	547	18.7	198	51.95	1.9	3.2	4	0	1	1385	1687	0	0	0	0	0	1	3557	1	3.557
93	78	0	10	2	0	0	0	0	56.6667	1.23864	204.444	10.9	11.5	22.6	17.1	150.4	103	4	68.8	100	1.7	6.6	10	1	0	2005	2005	0	1	0	0	0	0	916	1	0.916
94	45	0	7	1	0	0	0	0	75.3333	0.947917	548.276	7.1	27.6	12.3	10.9	81.2	17	13.5	136.8	47.21	2	8.6	4	0	1	1685	1845	0	0	0	0	0	0	4067	0	4.067
95	77	1	1	1	0	0	0	0	89.6667	0.822695	306.897	14.1	37.8	30.9	7.61	164.3	193	19.2	67.26	15.81	1.7	8.2	2	0	0	1320	1390	0	0	0	0	0	0	5960	0	5.96
96	79	1	2	0	0	1	0	0	78.6667	0.758929	217.241	34	30.5	50.5	15.7	150.5	211	14.3	99.57	1.72	2.8	12.6	7	0	0	844	848	0	0	0	0	0	0	3268	1	3.268
97	87	1	5	2	0	0	0	0	90.6667	1.25	303.448	11.6	28.7	16.1	20.1	140.6	44	10.5	125.06	7.55	1.4	6.8	5	0	0	920	1170	0	0	0	0	0	0	2039	0	2.039
98	53	1	4	1	0	0	1	0	83	1	241.379	17.7	32.1	9.8	23.8	369.9	30	28.9	22.39	100	1.6	9.3	8	0	0	1380	2403	0	0	0	1	0	0	5200	0	5.2
99	61	1	3	0	0	0	0	0	108	0.938462	124.39	52.2	32.9	47	4.7	48.2	405	18.28	198	7.56	2.82	7.6	5	0	0	500	958	0	0	0	0	0	0	4884	0	4.884
100	71	1	5	2	0	1	1	0	97.6667	0.832061	255.17	51.1	32.9	44.2	17.22	167	318	8.05	186.69	5.63	2.47	9.4	5	0	1	2042	3072	0	0	0	0	0	0	3659	0	3.659
101	73	0	1	2	1	0	1	0	93.6667	0.642336	313.79	32.5	38.5	211.2	8.03	77.2	155	13.4	32.83	5.01	3.61	15.2	2	0	0	1700	2200	0	0	1	0	0	0	9004	0	9.004
102	67	1	2	0	0	0	0	1	49.3333	1.97059	220.69	15.7	37.1	51.2	12.3	181.9	361	4.16	54.1	59.75	5	4.4	8	0	0	1950	2200	1	1	0	1	0	0	5745	0	5.745
103	61	1	4	0	0	0	0	0	67.3333	0.866667	293.1	13.1	28.1	222.4	5.5	55.9	17	10.35	180.01	58.13	1.51	13.6	7	0	0	1140	1740	0	0	0	0	0	0	4622	0	4.622
104	65	1	10	2	0	0	0	0	72	1.12245	220	10	21.3	10.5	20.63	153	164	19.56	96.51	80.7	2.52	8.1	7	1	0	2354	4826	1	1	1	0	1	0	1191	0	1.191
105	75	1	2	3	1	0	1	0	74.6667	0.861111	403.45	23.1	33.9	80.1	15.07	138	39	10.81	177.92	100	2.83	9.3	5	0	0	1810	2697	0	0	0	0	0	0	6459	0	6.459
106	67	1	2	1	0	0	0	0	76.6667	1.05	417.24	16.1	33.4	54.4	14.82	150.1	63	23.23	198	67.64	3.42	9.2	5	0	0	3086	4186	1	1	0	0	0	0	5572	0	5.572
107	68	1	1	0	0	0	0	1	55.6667	1.16883	189.66	35.8	33.6	72	18.33	224	145	14.4	127.73	28.54	3.02	7.7	12	0	0	1800	1900	1	1	0	0	0	0	2149	0	2.149
108	64	1	2	0	0	0	0	0	63.6667	0.988764	340	12.4	29.5	190.5	18.96	366.9	54	3.54	85.75	100	2.06	7.3	13	1	0	1773	1968	1	1	0	0	0	0	2982	0	2.982
109	45	1	3	2	0	0	0	0	107	0.811189	324.14	21.5	31.1	24	38.78	544.6	171	15.96	198	16.63	1.33	10.5	6	0	1	1961	2214	0	0	1	0	0	0	3746	0	3.746
110	77	1	1	2	0	0	0	0	52.6667	1.47368	176	31.9	20.2	6.5	8.09	115	173	4.09	126.09	23.01	6.58	7.8	10	1	0	2240	3920	1	1	0	0	0	1	1332	0	1.332
111	69	1	8	1	0	0	0	1	60.3333	1.62338	234.48	13	21.6	6.3	23.74	382.4	113	28.15	55.27	100	5.13	24.3	10	0	0	2670	5151	1	1	0	0	0	0	2081	0	2.081
112	87	1	10	0	0	1	0	0	109.667	1.02256	186.21	13.5	38.7	15	6.67	73.7	125	7.87	6.32	0.06	3.02	6	4	0	0	600	640	0	0	0	0	0	0	6807	0	6.807
113	81	1	5	2	0	0	0	1	111	0.992593	270	11.8	20.1	21.3	18.02	336.2	142	10.14	162.48	100	2.14	13.46	7	1	0	2061	3111	0	0	1	0	0	0	2504	1	2.504
114	49	1	10	1	1	0	0	0	87.6667	0.683761	362.07	18.7	19.9	14.1	11.54	128.9	21	10.24	141.1	35.24	1.97	20.71	5	0	0	1590	2502	0	0	0	0	0	1	1653	0	1.653
115	26	1	10	2	0	0	0	1	108.667	1	189.19	37.4	37.7	199.3	3.76	43.3	282	34.5	198	18.31	2.64	7.1	6	0	0	1200	1750	0	0	1	0	0	0	6379	0	6.379
116	64	1	4	0	0	0	0	1	80.3333	0.780952	637.14	26.5	36	47.5	7.35	64	99	6.04	4.41	0.01	1.99	6.82	4	1	0	920	1220	0	0	1	1	0	0	4384	0	4.384
117	44	1	2	1	0	0	0	0	70	1.22222	203.45	11	35.1	14.8	8.87	132.7	174	14.98	198	3.18	1.25	5.97	5	0	1	3530	5332	0	0	0	0	0	1	7610	0	7.61
118	76	1	1	2	0	0	0	0	95.6667	0.762963	272	4.4	16.1	14.9	21.53	258.9	87	6.36	198	100	3.86	9.97	11	1	0	1438	3078	1	1	0	0	0	1	2074	0	2.074
119	79	1	5	0	1	1	1	1	66.6667	1.02174	313.79	66.8	26.7	30.6	25.98	391.4	56	5.16	198	15.15	1.43	4.81	11	0	1	1455	2366	0	1	0	0	1	1	1297	0	1.297
120	51	0	1	0	0	0	0	0	57.6667	1.33333	372.41	18.7	29.9	193.8	5.63	103.1	63	7.15	8.97	100	3.61	9.55	7	0	1	1417	1941	1	1	0	1	0	0	3786	0	3.786
121	24	1	4	2	0	0	0	0	96	1.06338	179.31	7.9	23.4	13.1	4.23	54.4	231	15.36	198	34.86	2.01	6.91	3	0	0	1940	2702	0	0	0	0	0	1	1522	0	1.522
122	78	1	3	0	0	1	0	1	78.3333	1.34343	244.83	33	34.6	429.6	21.97	231	84	21.7	33.79	2.65	12.38	2.78	11	0	0	1850	3136	1	1	0	0	0	0	3977	0	3.977
123	50	1	4	0	0	0	0	0	59	1.46835	143.9	16.8	32.9	45.2	10.89	304	76	0.96	198	100	9.21	7.25	11	0	0	2618	3218	1	1	0	0	0	0	3915	0	3.915
124	59	0	2	1	0	0	0	0	52	1.44286	227.59	34.4	29.3	0.8	14.34	229.7	52	14.6	198	100	3.86	6.21	13	0	0	2425	3225	1	1	0	0	0	0	4344	0	4.344
125	56	0	2	0	0	0	0	0	46	1.5	178.05	57.2	27.9	47.3	16.7	214	132	5.71	198	8.32	1.89	7.2	11	0	0	2290	3156	0	1	0	0	0	0	3338	0	3.338
126	66	0	1	2	1	0	0	0	47	1.32394	365.52	6.4	25.2	21.5	9.53	94.3	197	10.79	198	95.39	1.35	7.6	5	0	0	2697	3447	0	1	0	0	0	1	3752	0	3.752
127	30	0	3	2	0	0	0	0	73	1.17895	482.76	28	23.9	1043.5	12.69	166.4	9	4.55	170.15	9.74	6.67	15.77	9	0	0	3590	4836	1	1	0	0	1	1	3153	0	3.153
128	87	1	5	2	0	0	0	1	73	1.1236	318	12.4	29.8	52.1	5.78	61.2	332	16.61	34.99	0.21	1.37	8.29	7	1	0	3170	3342	0	1	0	0	0	1	3865	0	3.865
129	72	1	3	3	1	0	1	0	129	0.427136	337.93	49.5	31.5	13	20.46	278	86	5.16	26.62	3.32	1.43	7.54	8	0	1	522	702	0	0	0	0	0	0	4416	0	4.416
130	85	0	4	2	0	0	0	1	99	0.715596	288.33	7.6	27.7	4.9	4.11	67.6	85	7.52	115.76	3.52	1.24	5.8	7	1	0	1030	1230	0	0	1	0	0	0	3304	0	3.304
131	65	0	10	1	0	0	1	0	127	0.491228	531.03	5.7	28.8	27.6	13.19	350.8	119	5.42	101.64	26.04	1.12	5.31	4	0	0	1250	1520	0	0	0	0	0	1	6103	0	6.103
132	58	0	10	1	1	1	1	0	81.6667	0.558559	251.72	15.4	26	76.9	5.2	100.9	247	10.31	7.18	4.54	1.51	12.27	2	0	0	751	1275	0	0	0	0	0	0	6449	0	6.449
133	53	0	1	0	1	0	0	0	75.6667	0.959596	190.91	29.3	30.8	50.9	12.66	170.7	113	7.74	170.38	100	11.34	10.77	7	0	0	1272	1872	0	0	0	0	0	0	6369	0	6.369
134	53	0	1	1	0	0	0	0	71.6667	1.51402	327.03	14	27.9	10.7	3.78	79.7	117	2.41	0.5	8	4.47	6.3	4	0	0	1768	2368	1	1	0	0	0	1	5999	0	5.999
135	71	1	1	0	0	0	1	1	58	1.33696	266.67	36	34.7	130.5	15.03	95.2	104	15.04	148.16	65	2.51	7.7	9	0	0	1984	2506	1	1	1	0	0	0	6963	0	6.963
136	62	1	3	0	0	0	0	0	60	1.34722	258.62	38.3	28.1	57.6	13.7	289.9	101	25	169.1	100	1.75	8.99	10	0	0	1750	2270	0	1	0	0	0	0	2088	0	2.088
137	52	0	5	0	0	0	0	0	71.6667	1.10526	200	16.2	29.8	37	10.19	109	92	7.29	198	1.34	2.02	6.8	6	0	0	1850	2618	1	1	0	1	0	0	4541	0	4.541
138	68	0	3	1	0	0	0	0	68.6667	0.86	396.55	16	31.4	22.9	7.6	55	73	7.33	198	57	2.21	8.4	4	0	1	1250	1800	1	1	0	0	0	0	4008	0	4.008
139	75	1	3	3	0	1	1	1	100.667	0.861538	306.9	8.8	26.3	27.9	17.88	327.7	37	14.29	27.37	4.15	2.5	7.3	7	0	0	1300	2411	1	1	0	0	0	1	5216	0	5.216
140	47	1	4	0	0	0	0	0	67	1.14286	172.41	15.7	29.5	24.5	6.33	160	156	12.71	29.48	39.73	2.41	11.9	5	0	0	1300	2108	1	1	0	0	0	0	8294	0	8.294
141	58	1	8	2	0	0	0	0	96	0.875	155.17	37.4	25.5	18.9	6.7	85.7	12	7.86	117.87	51.5	0.9	7.6	10	1	0	968	1797	0	0	1	0	0	1	2723	0	2.723
142	63	1	10	2	0	0	1	0	66	1.48864	100	53.2	20.3	280.1	11.04	115.4	224	30	124.86	35.05	3.17	9.6	12	1	0	1746	3116	1	1	0	0	0	0	2356	0	2.356
143	66	1	3	2	1	0	0	0	56.6667	1.7907	317.24	137.6	32.4	204.5	10.73	170.1	26	10	198	100	3.92	13.3	15	0	0	2890	4151	1	1	0	1	0	1	5329	0	5.329
144	67	0	4	1	1	0	1	0	72	0.959184	420.69	4.9	31.6	44.9	39.78	468.4	17	42.1	188.03	100	2.32	14.8	8	0	1	1226	1727	0	0	1	1	1	0	4444	0	4.444
145	75	0	7	1	1	0	0	0	69.6667	0.61165	420.69	10.8	27.5	23	10.94	125	48	16.63	82.84	41.43	0.93	12.1	5	0	0	962	2462	0	0	0	0	0	0	3608	0	3.608
146	35	1	4	0	1	0	1	0	141	0.592593	144.83	11.6	33.8	20.7	7.87	135.1	225	9.02	43.74	0.17	1.85	6.8	4	0	0	1415	1565	0	0	0	0	0	0	7527	0	7.527
147	75	0	3	1	0	0	0	0	106	0.731343	275.86	9.5	29.6	13.7	14.77	99.1	65	35.56	75.78	69.14	2.3	5.2	4	0	0	900	1719	0	0	0	0	0	0	4370	0	4.37
148	63	0	5	1	0	0	1	0	66.3333	1.25287	455.17	19	28.9	16.4	11.68	139.7	76	17.06	91.68	100	2.38	6.5	5	0	0	1166	2188	0	0	0	0	0	0	3582	0	3.582
149	65	0	1	1	0	0	0	0	60.3333	1.17722	468.97	14.7	36.9	20.6	11.37	135	97	7.51	96.84	68.43	1.66	4.6	6	0	0	1400	2350	0	1	0	0	1	0	8731	0	8.731
150	45	1	1	1	0	0	0	0	63	1.28916	275.86	32.8	33.3	26.7	8.92	203.4	49	12.75	114.16	25.56	3.2	12.8	11	0	0	2000	2000	1	1	0	0	0	0	2945	0	2.945
151	73	0	2	2	0	0	0	0	71.3333	0.846154	231.03	10.5	26.5	14.9	18.2	59	61	1.85	45.86	9.79	1.85	4.8	4	0	0	2791	3345	0	0	0	0	1	0	2821	0	2.821
152	64	0	2	0	0	0	0	0	67.6667	1.03158	496.55	19.4	35	33.8	13.27	192	80	33.11	84.76	52.23	2.92	4.6	6	0	0	2395	3215	1	1	0	1	0	1	6930	0	6.93
153	63	0	3	1	1	0	1	0	82.6667	0.927419	234.48	7.6	27.3	11	13.03	227	40	18.14	180.5	67.95	1.38	10.9	7	0	0	1730	1730	0	0	0	0	0	0	3531	0	3.531
154	63	0	1	1	0	0	0	0	65	1.44578	213.79	17.1	28.7	17.9	14.39	235.1	40	15.76	101.74	100	5.53	7.1	10	0	0	2010	2380	1	1	1	0	0	1	5989	0	5.989
155	33	1	3	0	0	0	0	0	65.6667	1.31868	120	95.6	31.5	196.2	8.96	306.9	55	11.44	117.25	100	2.95	7.2	13	1	0	2670	2980	1	1	0	0	1	0	5149	0	5.149
156	74	0	2	1	0	0	1	0	69	0.989247	213.79	14.4	39.3	46.2	7.05	69.3	122	14.38	17.67	37.04	2.06	6.2	4	0	0	2100	2200	0	0	0	0	1	1	6375	0	6.375
157	59	0	5	0	0	0	1	0	82	1.01786	91	21	31.1	35.9	10.79	231	81	20.75	122.86	19.09	4.33	14.4	13	1	0	2390	3010	1	1	1	1	0	1	3230	0	3.23
158	73	0	8	2	0	0	1	0	80.6667	1.28947	220.69	14.5	17.8	4.3	6.9	114	88	11.85	134	17.36	5.37	9	8	0	0	2390	4040	1	1	0	0	0	0	1470	0	1.47
159	67	1	5	2	0	0	0	1	59	1.50649	462.07	18.9	27.8	37.7	14.13	136.1	27	35.66	173.14	100	2.93	10.8	7	0	0	2100	2400	1	1	0	0	0	0	3144	0	3.144
160	44	0	1	1	0	0	0	0	76.6667	1.3	479.31	17.9	32.7	41.8	8.23	171	40	14.37	198	100	7.01	8.2	5	0	0	1705	2005	1	1	0	0	0	0	4297	0	4.297
161	65	0	2	2	1	0	0	0	64.3333	1.38554	427.59	25.1	35.9	28.6	11.38	151.1	71	7.58	127.83	70.64	0.6	13.65	5	0	0	1215	2015	0	0	0	0	0	1	7733	0	7.733
162	48	0	1	1	0	0	0	0	57	1.57534	424.14	26.6	35.5	25	11.15	116	75	27.88	122.25	22.48	3.94	5.61	7	0	0	1450	2165	1	1	0	0	0	1	5203	0	5.203
163	60	1	2	3	0	0	1	0	70	0.885417	234.48	47.2	33.8	27.3	10.14	223.9	91	22.05	178.06	100	2.5	6.51	9	0	1	1000	1710	0	0	0	0	0	0	7581	0	7.581
164	79	1	1	2	0	0	0	0	135	0.492063	404.44	27.3	26.4	10.7	10.71	98.2	153	5.04	110.98	14.47	4.37	7	2	1	0	680	830	0	0	1	0	0	0	4730	0	4.73
165	70	0	4	3	1	0	0	0	68	1.62766	286.21	7.3	33.9	176.9	21.17	514.3	19	48.88	68.09	100	2.4	14.1	12	0	1	1270	3420	1	1	1	0	0	1	7920	0	7.92
166	68	1	1	0	0	0	0	1	64	1.17442	231.03	26.1	31.6	18.8	15.07	127.7	111	3.75	198	100	3.69	6.6	8	0	0	2430	2600	1	1	0	0	0	1	5908	0	5.908

## Sheet: Sheet2
NO	AGE	SEX	TIME COURSE	SOURCE OF INFECTION	DM	CHD	HP	COPD	MAP	SHOCK INDEX	PaO2/FiO2	TBIL	ALB	ALT	BUN	CR	PLT	WBC	CRP	PCT	LAC	GLUCOSE	SOFA	MV	1hANTIBIOTICS	3hFLUIDS	6hFLUIDS	SHOCK	VASO	SEDATION	STERIOD	BLOOD	ALBUMIN	SCHE	M30D
1	65	1	7	2	0	0	0	0	121.333	0.720238	331.034	22.3	26.3	22	17.8	292.4	163	19.3	115.91	1.67	1.6	14.2	4	0	0	1420	1680	0	0	0	0	0	1	1.066	1
2	41	1	4	0	0	0	0	0	101.333	0.976562	231.034	47.5	23.5	1541.8	21	305.7	212	35.1	49.24	4.26	9.1	7.8	11	1	0	3765	4426	1	1	1	0	0	1	5.395	1
3	79	1	7	0	0	0	0	0	88.3333	1.03759	120	16.7	26.4	19.2	21.7	137	167	59	164.79	0.89	3.4	11.3	10	1	0	1452	1902	0	0	0	0	0	1	1.274	1
4	56	1	2	3	0	0	1	0	96.6667	1.22131	327.586	7	29.7	18.8	22.2	273.1	303	22.3	198	100	4.7	10.9	5	0	0	1770	3430	0	0	0	0	0	1	2.872	1
5	63	1	2	0	0	0	0	0	82.3333	1.22018	119.512	20.6	36.8	48.4	10.8	267.4	24	0.7	198	100	10.7	4.95	13	1	0	1975	3310	1	1	1	1	1	0	4.962	1
6	62	0	2	2	0	0	0	0	92	1.03774	331.034	164.5	18.1	33	7.2	151.2	11	1.9	52.74	40.81	16.6	4.03	11	1	0	1225	2575	1	1	0	1	1	0	1.598	1
7	63	1	5	2	0	0	0	0	90.3333	1.4955	146.667	6.6	27	15.2	5.6	71.2	267	10.5	189.72	5.25	6.5	18.3	7	1	1	1080	1300	1	1	1	1	0	0	1.372	1
8	80	1	7	0	0	0	0	1	103.667	1.04965	234.146	14	28.5	47.9	13.7	144.3	89	2.4	198	96	9.5	5.63	6	1	0	1330	1870	0	0	1	0	0	0	3.078	1
9	60	1	10	0	0	0	0	0	63.3333	1.57317	186.207	17.4	30	11.1	9.9	158.8	38	0.5	105.82	54.61	5.7	11.2	11	0	0	2170	3420	1	1	1	0	1	1	2.779	1
10	77	1	5	0	0	0	0	1	113.667	1.21088	106.667	12.4	31.3	27.8	11.1	68.4	120	17.9	131.34	10.38	5	14.44	7	1	0	990	2375	1	1	1	1	0	1	2.323	1
11	64	0	7	0	0	0	0	1	65.3333	1.39535	265.517	78	31.1	1108.9	19.8	259.6	170	16.6	103.36	5.5	7.8	9.46	12	0	1	1900	2630	1	1	0	0	0	1	2.419	1
12	61	0	5	3	0	0	0	0	65	1.41176	548.276	13.2	32.5	30.5	10.4	172.3	1	10.4	114.84	73.65	16.1	7.48	9	0	1	2310	2860	1	1	0	0	0	0	2.806	1
13	74	1	1	2	0	0	1	0	50	1.67647	137.838	11.9	17.5	7.7	16.2	161.2	113	3.2	94.78	100	4.9	7.79	10	1	0	2020	4120	1	1	1	0	0	1	2.272	1
14	65	0	3	3	0	0	0	1	75.6667	1.37895	427.586	45.7	31.4	20.3	11.9	296	9	27.2	198	100	17.6	13.5	11	0	0	2125	3145	1	1	0	1	0	1	2.265	1
15	59	0	10	1	0	0	0	0	67.3333	1.11364	693.103	3.8	24.1	23.3	25.1	326	329	4.9	80.56	1.19	1.1	5.75	4	0	0	1600	2547	0	0	0	0	0	1	1.374	1
16	68	1	1	0	0	1	0	1	89	1.26087	304	16.8	37.5	51.1	12.3	163.8	183	29.9	60.13	100	8	4.9	4	1	0	2045	2725	1	1	1	1	0	1	6.009	1
17	76	1	4	0	0	0	0	0	108.333	0.717241	234.483	57.6	22.2	51.2	17.1	99.5	117	3	198	4.08	2.2	12.07	7	0	0	1020	1370	0	0	0	0	0	1	1.897	1
18	62	1	7	0	0	0	0	0	81	1.16822	141.463	41	26	46.7	6.8	151.3	81	1.6	78.46	14.89	3.6	9.2	9	0	0	2022	2462	1	1	0	1	0	1	3.09	0
19	67	1	4	0	1	0	0	1	90.6667	0.943548	90	9.8	24.7	19.5	5.5	96.1	258	11.1	145.79	3.11	5.5	9.9	4	0	0	950	1190	0	0	0	0	0	1	1.227	0
20	61	0	4	0	1	0	1	0	117.333	0.927632	185	7.6	27.2	84.5	35	350.3	123	11.6	198	100	3.3	8.2	9	1	0	702	2232	0	0	1	0	0	0	4.98	0
21	36	1	1	2	0	0	1	1	76	0.939655	168	43.8	20	17	7	74.2	337	24.6	198	27.86	4	5.4	6	1	0	1370	1800	0	0	1	0	1	1	1.357	1
22	75	0	5	3	0	1	1	0	106.333	1.23448	181.667	11.6	32.5	23.7	16.8	156.8	245	29.2	196.52	8.48	2.2	15.7	4	0	1	655	700	0	0	1	0	0	0	4.645	1
23	61	1	1	3	0	0	0	0	59.6667	1.79221	186.207	92.8	31.5	417.9	14.2	377	50	27.4	173.4	100	8.5	5.1	14	0	0	1160	3065	1	0	1	1	0	1	6.205	1
24	60	1	3	3	0	0	0	0	98	1.0493	258.537	22.2	32.9	52.6	13.2	429	67	22.2	198	100	9.9	8.95	8	0	0	2155	2325	1	1	1	1	0	1	5.848	0
25	73	1	3	3	0	0	0	0	65.3333	0.923913	427.586	53.8	25.1	228.1	32.4	473	26	12.3	114.6	100	1.3	6.1	10	0	0	688	1338	0	0	0	0	0	0	1.661	1
26	74	1	2	3	0	1	1	1	85.6667	0.915966	129.268	7.6	36.9	12.5	14.7	156.3	260	13	48.65	1.39	2.8	7.7	4	0	0	940	990	0	0	1	0	0	0	7.604	1
27	63	1	1	2	0	0	0	1	55.6667	1.72603	213.793	15.8	29.7	124.6	9.4	114.9	55	6.2	109.91	100	3.9	8.22	9	0	0	2435	2985	1	1	1	0	0	1	2.481	1
28	80	1	4	3	0	0	0	0	82	1.16102	241.379	25.1	31.8	54.8	14.5	144.7	11	20.9	198	28.96	5.6	6.69	8	0	0	1400	1900	0	0	0	0	0	0	3.755	0
29	76	0	1	0	0	0	1	0	83	1.07692	72.5	24.6	21.6	28.6	17.3	163.7	94	2.7	176.61	67.48	12.6	4.2	14	1	0	1150	2450	1	1	1	0	0	1	1.869	1
30	84	0	10	2	0	0	0	1	83	1.10236	348.276	2.6	26.2	156.7	13.8	168.7	181	17.7	48.26	100	8	9.5	4	0	0	2070	3610	1	1	0	1	0	0	3.756	1
31	73	1	2	2	0	0	0	1	71	0.782178	200	10	21.8	34.3	8.6	69.6	140	4.5	198	26.79	2.1	4.35	4	1	1	720	1495	0	0	1	0	0	1	2.544	0
32	50	1	10	2	0	0	0	0	65	1.71579	203.448	19.5	28	15.7	7.5	172	164	5.4	27.8	100	9.4	5.5	7	1	0	3018	7018	1	1	1	1	0	0	1.862	0
33	78	0	1	1	1	0	0	0	116.667	0.618056	279.31	35	33.2	13.4	8	169.9	26	11.6	170.27	100	3	10.99	9	0	0	1100	1850	0	0	0	0	0	0	6.527	1
34	69	1	1	3	0	0	0	0	103.333	0.683824	200	18.4	42.1	15.9	8.3	102.3	241	17.3	121.97	18.17	3.8	7.6	4	0	1	1135	1275	0	0	1	0	0	0	5.716	0
35	88	0	1	2	0	1	0	0	79.6667	1.07619	486.207	5.3	38.3	13	8.6	86	167	2.9	14.8	14.4	5.4	8.8	2	0	0	1012	1607	0	0	0	0	0	0	5.532	1
36	83	1	2	0	0	1	0	0	94.6667	1.02206	128.75	12.8	32.3	97.8	10.7	134	325	23.6	49.27	1.81	12.6	11.1	6	1	0	2160	2760	1	1	0	1	0	1	4.22	1
37	48	1	10	0	0	0	0	0	71.6667	0.942857	231.034	46.9	17.9	42.1	28	171.8	23	37.1	174.16	35.55	1.4	6	10	0	0	950	1480	0	0	0	0	0	0	0.993	1
38	48	0	3	1	1	0	0	0	47	1.47826	424.138	32.6	28.4	69.6	7.7	91.1	120	23.8	196	69.53	2.9	11.4	5	0	0	1840	2900	1	1	0	1	1	0	6.35	0
39	58	0	3	0	0	0	0	0	75.3333	0.876923	141.463	15.7	31.5	11.4	7.2	74.6	83	2.5	198	45.55	2.3	5.2	6	0	0	720	2086	1	1	1	0	0	0	4.799	0
40	42	1	1	1	1	0	0	0	85	0.888889	437.931	7.1	27.1	81	5	67	9	14.3	86.6	0.65	3.02	11.9	4	0	0	1050	1400	0	0	0	0	0	0	5.28	0
41	63	1	10	1	0	0	1	0	104	0.648649	365.517	6.8	28.1	13.6	14.4	235.1	113	17.4	198	12.24	1.4	9.6	4	0	0	1770	2430	0	0	0	0	0	1	3.91	1
42	83	0	1	0	0	0	1	0	81	0.807339	337.931	12.1	32.5	14.3	9.9	59	168	21	163.7	95.29	1.6	4.9	3	0	0	1150	1470	0	1	0	0	0	0	3.281	1
43	69	0	4	1	1	0	1	0	128.333	0.548571	296.552	9.4	33.9	13.6	19	248.3	51	13.9	198	97.71	3.5	5.1	7	0	0	1050	1400	0	0	0	0	0	0	4.592	0
44	44	0	2	1	0	0	0	0	83	0.990991	644.828	15.6	37.2	25.1	4.1	89	75	13.3	171.73	3.1	1.2	10.9	3	0	0	2000	2774	0	0	0	0	0	0	5.04	0
45	60	1	1	0	0	1	1	0	69	1.4023	251.515	9.1	33.8	8.8	16.2	150.6	481	17.9	174.36	16.58	1.4	8.6	6	0	0	1210	2068	0	1	0	0	1	0	2.577	0
46	68	0	7	1	0	0	0	0	96.6667	0.769231	348.276	8	29.8	11	2.1	29.3	112	5.3	79.88	0.17	0.9	6.9	2	0	0	1300	1877	0	0	0	1	0	0	3.206	1
47	82	1	1	2	0	0	0	0	61.3333	1.6125	317.241	22.8	29.6	33	11.4	198.3	70	18.2	138.6	60.21	1.6	6.5	8	0	0	2100	3000	0	1	0	0	0	0	3.29	0
48	72	1	8	0	0	0	0	0	129	0.756906	111.667	18.1	36.3	16.6	28.4	734.2	136	23.5	167.32	6.19	4.3	9.1	9	1	0	1320	1820	0	0	1	0	0	0	4.62	1
49	75	0	3	3	0	0	0	0	70	1.21277	241.379	11.3	36.9	53.5	40.2	356.6	30	9.7	3.6	24.82	1.2	8.1	13	0	0	1100	1615	0	0	0	0	0	0	5.944	1
50	58	0	2	1	0	0	0	0	91.3333	0.706349	465.517	14.1	39.9	60	12	132.7	133	31.3	125.91	100	1.5	7.1	2	0	0	1170	1390	0	0	0	0	0	0	7.573	0
51	68	1	10	0	0	0	0	0	102.333	0.751678	255.172	27.1	26.3	33.9	35.5	536.6	30	15.7	33.86	29.94	0.7	8.1	10	0	0	1450	1780	0	0	0	0	0	1	3.482	1
52	66	0	10	2	0	0	0	0	56.3333	1.48052	413.793	25.2	31.5	15.2	3	56.2	345	21.1	64.64	1.92	3.4	7.1	3	0	0	2180	3280	1	1	0	0	0	0	3.102	0
53	78	1	1	2	0	0	1	0	50	2.14286	126.829	16.2	32.2	86.7	33.4	262	58	7.8	20.71	5.52	10.6	4.1	13	1	0	2356	3226	1	1	1	1	1	1	2.826	1
54	53	0	3	1	0	0	0	0	83	0.782178	379.31	17.5	30.5	18.6	3.3	56.9	43	2.1	30.51	0.21	0.7	6.2	4	0	0	1400	2415	0	0	0	0	0	0	6.126	0
55	63	0	2	0	0	0	0	0	96	1.11864	106	9	31.4	8.6	8.9	177.5	153	2.2	77.73	64.04	4.9	6.1	6	1	0	2130	3020	1	1	1	0	0	0	3.88	1
56	51	1	5	0	1	1	0	0	102	0.584615	164	15.9	35.6	1380.6	17.1	172.5	203	18.3	140.86	0.473	5.7	11.3	8	1	0	930	1530	0	0	1	0	0	0	3.663	1
57	42	0	3	0	0	0	0	0	70	0.844444	389.655	9.8	32.2	208	9.9	35.3	129	12.6	23.48	0.3	1.7	5.7	3	0	0	1000	1380	0	1	0	0	0	1	3.547	1
58	63	0	1	1	1	0	0	0	49.6667	1.56923	303.448	8.5	34.2	10.1	14.5	139.5	57	16.1	198	100	1.9	12.4	7	0	0	3280	3895	0	1	0	0	0	1	5.092	0
59	82	0	2	0	0	0	1	1	130.667	0.428571	210.345	14.7	27.6	15.9	7.8	88.5	48	23.5	198	33.61	1.2	4.7	5	0	1	1300	1450	0	0	0	0	0	0	4.312	0
60	64	1	2	3	0	0	0	0	88	0.730769	537.931	19	27.3	42.1	7.1	127.3	51	1.3	10.3	11.5	1.2	6.8	3	0	0	2080	2780	0	1	0	0	0	0	2.031	0
61	33	1	3	3	0	0	0	0	89	1.23478	258.621	19.9	31.2	95.5	8	136.1	31	11.8	54.16	2.46	2.2	9.3	6	0	1	1420	1800	0	0	0	1	1	1	8.013	0
62	69	0	1	0	0	0	0	0	75.6667	1.46392	237.931	29.7	33.7	44.6	33.1	225	179	10.1	47.26	6.88	3	7.2	9	0	0	1340	1960	0	0	0	0	0	0	7.345	1
63	53	1	3	0	0	0	1	0	92	0.871212	206.897	20.6	24.1	52.6	8.3	52.3	25	2.5	21.79	4.03	1.2	6.2	6	0	0	1135	1885	0	0	0	0	0	0	2.238	1
64	82	0	3	0	0	0	0	0	83	0.776	272.414	3	24.3	9.3	30.4	287.4	112	4.6	44	18.72	0.7	4.6	5	0	0	1230	1500	0	0	0	0	0	0	1.657	1
65	68	0	3	2	0	0	0	0	100.333	0.909774	248.276	81	32.5	89.5	15.7	383.7	170	12.7	198	12.67	2.2	5.56	9	0	0	1780	2800	0	0	1	0	0	0	5.534	0
66	87	0	2	3	0	0	0	0	106.667	0.5625	510.345	23.5	29.7	99.1	10.5	115	37	3.1	99.56	0.77	1.2	5.6	5	0	1	500	500	0	0	0	0	0	0	4.71	0
67	72	0	3	0	0	1	1	0	78	0.829787	281.081	15	36.4	49.9	8.9	160.4	94	7.9	142.77	74.99	0.9	5.6	8	0	0	1100	1750	0	1	0	0	0	0	8.17	0
68	62	1	7	3	0	0	0	0	76.6667	1.17647	320.69	26.9	28.9	142.1	13.5	165.8	44	16.9	198	6.46	2	7.4	7	0	0	2950	4050	0	1	0	0	0	0	3.807	0
69	62	0	4	1	1	1	1	0	89.3333	0.825397	324.138	5	24.6	14.8	9.2	159.3	168	29.3	198	46.72	2.2	24.68	2	0	0	2897	3336	1	1	1	0	0	1	4.985	0
70	64	0	3	1	1	1	0	0	49.6667	1.43678	242.424	12	26.5	13.8	12.5	235.6	12	13.6	198	100	6.9	6.3	15	1	0	2260	3990	1	1	0	0	0	1	4.152	1
71	70	1	5	1	0	0	0	1	95.3333	0.959016	303.448	9.9	22.8	20.3	19.4	242.2	50	10.9	178.9	23.27	1.4	5.7	5	0	0	1460	2222	0	0	0	1	0	1	1.27	0
72	30	1	10	0	0	0	0	0	114	0.452703	448.276	4.3	32.9	11.6	8.4	55.3	259	13	105.63	0.27	1.2	6.1	0	0	0	1190	1390	0	0	0	0	0	0	2.05	0
73	77	1	6	2	0	0	0	1	72.6667	1.18182	286	14.5	21.8	16.5	38.4	299.4	69	25.7	198	61.63	3.4	9.03	6	0	0	2080	3492	0	0	0	0	0	1	0.87	1
74	50	0	2	2	0	0	1	0	61	1.79221	393.103	9	33.3	38.4	16.9	356.2	158	11.9	198	95.05	4.6	5.9	9	0	0	4448	5198	1	1	0	0	0	1	7.134	0
75	43	0	3	1	0	0	0	0	73.3333	0.875	482.759	6.6	31.6	18.7	14.8	85.1	18	25.7	198	96.19	1.3	4.46	6	0	0	2070	3610	0	0	0	1	0	0	3.934	0
76	64	0	5	2	0	0	0	0	86.6667	0.69697	350	10.6	20.3	16.7	8.9	57	67	13	198	3.78	1.1	7.4	5	1	0	1510	1530	0	0	0	0	0	0	1.464	0
77	85	1	10	2	0	0	0	1	62	0.848485	510.345	94.2	34.4	102	8.4	82.9	94	9.6	135.21	58.34	3.5	4.7	4	0	0	1650	3890	1	1	0	1	0	0	4.646	0
78	88	0	2	0	0	0	1	1	47	1.44444	216	23.2	28.4	19.7	6.7	94.6	98	16.2	26.44	13.49	3.8	8.2	12	1	0	2320	3240	1	1	0	0	0	1	5.129	1
79	62	1	3	2	0	0	0	0	50.6667	1.51351	265.517	87.7	20	102.6	11.1	352	50	8.9	38	44.55	15.1	5.2	12	0	0	2817	4725	1	1	0	1	0	0	0.864	1
80	31	1	6	2	0	0	0	1	87.3333	1.33929	73.3333	18.5	27	135.7	3.6	44	93	22.4	198	0.57	2.78	7.5	8	1	0	1928	2178	0	0	1	0	0	1	2.603	1
81	76	1	3	0	0	0	0	0	60	1.125	154	13.1	35.1	61.8	6.2	135.2	89	11.9	198	5.3	3.7	13.9	11	1	0	1812	2674	1	1	0	0	0	0	4.584	0
82	53	1	10	0	0	0	0	0	131.333	0.680723	158.621	10.7	42.4	91.5	13.1	198	249	16	198	19.31	6.1	15.9	5	0	0	1079	1579	0	0	0	0	0	0	11.074	0
83	68	1	1	3	0	0	0	0	84.6667	0.713115	465.517	9.1	34.3	12.1	7.4	148	103	29.5	198	17.68	1.3	5.2	2	0	0	1420	2043	0	0	0	0	0	0	3.684	1
84	68	0	5	1	1	0	1	0	89	0.837607	331.034	9.6	29.4	25.6	12.8	174.8	84	19.4	198	100	2.7	7.9	5	0	0	1602	1602	0	0	0	0	0	0	5.616	0
85	74	1	3	2	0	0	1	0	103.333	0.972603	83	19.8	21.9	19.7	15.5	112.6	115	11	198	39.7	3.2	6.6	11	1	0	982	1494	1	1	1	0	0	0	3.953	1
86	57	1	1	0	0	0	0	0	117.333	1	218.182	14.3	33	74	17	305.3	77	0.5	198	100	6.5	4.7	7	0	0	852	1202	0	0	0	0	0	0	6.148	1
87	61	0	3	2	0	0	0	0	70	1.41667	241.379	25.5	24.8	39.5	21.4	159.2	6	28.5	198	100	5.5	7.1	11	0	0	3030	3280	1	1	0	0	0	0	3.982	0
88	67	1	7	0	0	0	0	0	113	0.359477	327.586	11.6	31.1	115.5	25.6	577.6	22	7.5	86.6	48.75	0.9	6.6	8	0	1	1210	1820	0	0	0	0	0	0	2.049	0
89	79	1	3	2	0	1	1	0	79.6667	0.752381	306.897	110.4	37.1	119.4	9	133.4	83	13.4	109.76	55.47	1.4	8.1	9	0	0	1980	2330	0	1	0	0	0	0	7.089	0
90	68	0	8	1	0	0	1	0	91	0.829457	210.345	24	20	24.2	11.3	99.3	2	15.2	72.31	50.01	6.2	9.1	7	0	0	1800	2000	0	0	0	0	0	1	1.075	0
91	86	1	4	2	0	0	0	1	90.3333	1.05882	289.655	53.4	27.4	23.3	18.3	416	154	8.7	198	32.85	3.4	8.3	7	0	0	1100	2220	0	0	0	0	0	0	3.407	1
92	59	0	4	0	1	0	0	0	98.3333	0.781513	227.586	6.3	26.7	14.7	6	93	547	18.7	198	51.95	1.9	3.2	4	0	1	1385	1687	0	0	0	0	0	1	3.557	1
93	78	0	10	2	0	0	0	0	56.6667	1.23864	204.444	10.9	11.5	22.6	17.1	150.4	103	4	68.8	100	1.7	6.6	10	1	0	2005	2005	0	1	0	0	0	0	0.916	1
94	45	0	7	1	0	0	0	0	75.3333	0.947917	548.276	7.1	27.6	12.3	10.9	81.2	17	13.5	136.8	47.21	2	8.6	4	0	1	1685	1845	0	0	0	0	0	0	4.067	0
95	77	1	1	1	0	0	0	0	89.6667	0.822695	306.897	14.1	37.8	30.9	7.61	164.3	193	19.2	67.26	15.81	1.7	8.2	2	0	0	1320	1390	0	0	0	0	0	0	5.96	0
96	79	1	2	0	0	1	0	0	78.6667	0.758929	217.241	34	30.5	50.5	15.7	150.5	211	14.3	99.57	1.72	2.8	12.6	7	0	0	844	848	0	0	0	0	0	0	3.268	1
97	87	1	5	2	0	0	0	0	90.6667	1.25	303.448	11.6	28.7	16.1	20.1	140.6	44	10.5	125.06	7.55	1.4	6.8	5	0	0	920	1170	0	0	0	0	0	0	2.039	0
98	53	1	4	1	0	0	1	0	83	1	241.379	17.7	32.1	9.8	23.8	369.9	30	28.9	22.39	100	1.6	9.3	8	0	0	1380	2403	0	0	0	1	0	0	5.2	0
99	61	1	3	0	0	0	0	0	108	0.938462	124.39	52.2	32.9	47	4.7	48.2	405	18.28	198	7.56	2.82	7.6	5	0	0	500	958	0	0	0	0	0	0	4.884	0
100	71	1	5	2	0	1	1	0	97.6667	0.832061	255.17	51.1	32.9	44.2	17.22	167	318	8.05	186.69	5.63	2.47	9.4	5	0	1	2042	3072	0	0	0	0	0	0	3.659	0
101	73	0	1	2	1	0	1	0	93.6667	0.642336	313.79	32.5	38.5	211.2	8.03	77.2	155	13.4	32.83	5.01	3.61	15.2	2	0	0	1700	2200	0	0	1	0	0	0	9.004	0
102	67	1	2	0	0	0	0	1	49.3333	1.97059	220.69	15.7	37.1	51.2	12.3	181.9	361	4.16	54.1	59.75	5	4.4	8	0	0	1950	2200	1	1	0	1	0	0	5.745	0
103	61	1	4	0	0	0	0	0	67.3333	0.866667	293.1	13.1	28.1	222.4	5.5	55.9	17	10.35	180.01	58.13	1.51	13.6	7	0	0	1140	1740	0	0	0	0	0	0	4.622	0
104	65	1	10	2	0	0	0	0	72	1.12245	220	10	21.3	10.5	20.63	153	164	19.56	96.51	80.7	2.52	8.1	7	1	0	2354	4826	1	1	1	0	1	0	1.191	0
105	75	1	2	3	1	0	1	0	74.6667	0.861111	403.45	23.1	33.9	80.1	15.07	138	39	10.81	177.92	100	2.83	9.3	5	0	0	1810	2697	0	0	0	0	0	0	6.459	0
106	67	1	2	1	0	0	0	0	76.6667	1.05	417.24	16.1	33.4	54.4	14.82	150.1	63	23.23	198	67.64	3.42	9.2	5	0	0	3086	4186	1	1	0	0	0	0	5.572	0
107	68	1	1	0	0	0	0	1	55.6667	1.16883	189.66	35.8	33.6	72	18.33	224	145	14.4	127.73	28.54	3.02	7.7	12	0	0	1800	1900	1	1	0	0	0	0	2.149	0
108	64	1	2	0	0	0	0	0	63.6667	0.988764	340	12.4	29.5	190.5	18.96	366.9	54	3.54	85.75	100	2.06	7.3	13	1	0	1773	1968	1	1	0	0	0	0	2.982	0
109	45	1	3	2	0	0	0	0	107	0.811189	324.14	21.5	31.1	24	38.78	544.6	171	15.96	198	16.63	1.33	10.5	6	0	1	1961	2214	0	0	1	0	0	0	3.746	0
110	77	1	1	2	0	0	0	0	52.6667	1.47368	176	31.9	20.2	6.5	8.09	115	173	4.09	126.09	23.01	6.58	7.8	10	1	0	2240	3920	1	1	0	0	0	1	1.332	0
111	69	1	8	1	0	0	0	1	60.3333	1.62338	234.48	13	21.6	6.3	23.74	382.4	113	28.15	55.27	100	5.13	24.3	10	0	0	2670	5151	1	1	0	0	0	0	2.081	0
112	87	1	10	0	0	1	0	0	109.667	1.02256	186.21	13.5	38.7	15	6.67	73.7	125	7.87	6.32	0.06	3.02	6	4	0	0	600	640	0	0	0	0	0	0	6.807	0
113	81	1	5	2	0	0	0	1	111	0.992593	270	11.8	20.1	21.3	18.02	336.2	142	10.14	162.48	100	2.14	13.46	7	1	0	2061	3111	0	0	1	0	0	0	2.504	1
114	49	1	10	1	1	0	0	0	87.6667	0.683761	362.07	18.7	19.9	14.1	11.54	128.9	21	10.24	141.1	35.24	1.97	20.71	5	0	0	1590	2502	0	0	0	0	0	1	1.653	0
115	26	1	10	2	0	0	0	1	108.667	1	189.19	37.4	37.7	199.3	3.76	43.3	282	34.5	198	18.31	2.64	7.1	6	0	0	1200	1750	0	0	1	0	0	0	6.379	0
116	64	1	4	0	0	0	0	1	80.3333	0.780952	637.14	26.5	36	47.5	7.35	64	99	6.04	4.41	0.01	1.99	6.82	4	1	0	920	1220	0	0	1	1	0	0	4.384	0
117	44	1	2	1	0	0	0	0	70	1.22222	203.45	11	35.1	14.8	8.87	132.7	174	14.98	198	3.18	1.25	5.97	5	0	1	3530	5332	0	0	0	0	0	1	7.61	0
118	76	1	1	2	0	0	0	0	95.6667	0.762963	272	4.4	16.1	14.9	21.53	258.9	87	6.36	198	100	3.86	9.97	11	1	0	1438	3078	1	1	0	0	0	1	2.074	0
119	79	1	5	0	1	1	1	1	66.6667	1.02174	313.79	66.8	26.7	30.6	25.98	391.4	56	5.16	198	15.15	1.43	4.81	11	0	1	1455	2366	0	1	0	0	1	1	1.297	0
120	51	0	1	0	0	0	0	0	57.6667	1.33333	372.41	18.7	29.9	193.8	5.63	103.1	63	7.15	8.97	100	3.61	9.55	7	0	1	1417	1941	1	1	0	1	0	0	3.786	0
121	24	1	4	2	0	0	0	0	96	1.06338	179.31	7.9	23.4	13.1	4.23	54.4	231	15.36	198	34.86	2.01	6.91	3	0	0	1940	2702	0	0	0	0	0	1	1.522	0
122	78	1	3	0	0	1	0	1	78.3333	1.34343	244.83	33	34.6	429.6	21.97	231	84	21.7	33.79	2.65	12.38	2.78	11	0	0	1850	3136	1	1	0	0	0	0	3.977	0
123	50	1	4	0	0	0	0	0	59	1.46835	143.9	16.8	32.9	45.2	10.89	304	76	0.96	198	100	9.21	7.25	11	0	0	2618	3218	1	1	0	0	0	0	3.915	0
124	59	0	2	1	0	0	0	0	52	1.44286	227.59	34.4	29.3	0.8	14.34	229.7	52	14.6	198	100	3.86	6.21	13	0	0	2425	3225	1	1	0	0	0	0	4.344	0
125	56	0	2	0	0	0	0	0	46	1.5	178.05	57.2	27.9	47.3	16.7	214	132	5.71	198	8.32	1.89	7.2	11	0	0	2290	3156	0	1	0	0	0	0	3.338	0
126	66	0	1	2	1	0	0	0	47	1.32394	365.52	6.4	25.2	21.5	9.53	94.3	197	10.79	198	95.39	1.35	7.6	5	0	0	2697	3447	0	1	0	0	0	1	3.752	0
127	30	0	3	2	0	0	0	0	73	1.17895	482.76	28	23.9	1043.5	12.69	166.4	9	4.55	170.15	9.74	6.67	15.77	9	0	0	3590	4836	1	1	0	0	1	1	3.153	0
128	87	1	5	2	0	0	0	1	73	1.1236	318	12.4	29.8	52.1	5.78	61.2	332	16.61	34.99	0.21	1.37	8.29	7	1	0	3170	3342	0	1	0	0	0	1	3.865	0
129	72	1	3	3	1	0	1	0	129	0.427136	337.93	49.5	31.5	13	20.46	278	86	5.16	26.62	3.32	1.43	7.54	8	0	1	522	702	0	0	0	0	0	0	4.416	0
130	85	0	4	2	0	0	0	1	99	0.715596	288.33	7.6	27.7	4.9	4.11	67.6	85	7.52	115.76	3.52	1.24	5.8	7	1	0	1030	1230	0	0	1	0	0	0	3.304	0
131	65	0	10	1	0	0	1	0	127	0.491228	531.03	5.7	28.8	27.6	13.19	350.8	119	5.42	101.64	26.04	1.12	5.31	4	0	0	1250	1520	0	0	0	0	0	1	6.103	0
132	58	0	10	1	1	1	1	0	81.6667	0.558559	251.72	15.4	26	76.9	5.2	100.9	247	10.31	7.18	4.54	1.51	12.27	2	0	0	751	1275	0	0	0	0	0	0	6.449	0
133	53	0	1	0	1	0	0	0	75.6667	0.959596	190.91	29.3	30.8	50.9	12.66	170.7	113	7.74	170.38	100	11.34	10.77	7	0	0	1272	1872	0	0	0	0	0	0	6.369	0
134	53	0	1	1	0	0	0	0	71.6667	1.51402	327.03	14	27.9	10.7	3.78	79.7	117	2.41	0.5	8	4.47	6.3	4	0	0	1768	2368	1	1	0	0	0	1	5.999	0
135	71	1	1	0	0	0	1	1	58	1.33696	266.67	36	34.7	130.5	15.03	95.2	104	15.04	148.16	65	2.51	7.7	9	0	0	1984	2506	1	1	1	0	0	0	6.963	0
136	62	1	3	0	0	0	0	0	60	1.34722	258.62	38.3	28.1	57.6	13.7	289.9	101	25	169.1	100	1.75	8.99	10	0	0	1750	2270	0	1	0	0	0	0	2.088	0
137	52	0	5	0	0	0	0	0	71.6667	1.10526	200	16.2	29.8	37	10.19	109	92	7.29	198	1.34	2.02	6.8	6	0	0	1850	2618	1	1	0	1	0	0	4.541	0
138	68	0	3	1	0	0	0	0	68.6667	0.86	396.55	16	31.4	22.9	7.6	55	73	7.33	198	57	2.21	8.4	4	0	1	1250	1800	1	1	0	0	0	0	4.008	0
139	75	1	3	3	0	1	1	1	100.667	0.861538	306.9	8.8	26.3	27.9	17.88	327.7	37	14.29	27.37	4.15	2.5	7.3	7	0	0	1300	2411	1	1	0	0	0	1	5.216	0
140	47	1	4	0	0	0	0	0	67	1.14286	172.41	15.7	29.5	24.5	6.33	160	156	12.71	29.48	39.73	2.41	11.9	5	0	0	1300	2108	1	1	0	0	0	0	8.294	0
141	58	1	8	2	0	0	0	0	96	0.875	155.17	37.4	25.5	18.9	6.7	85.7	12	7.86	117.87	51.5	0.9	7.6	10	1	0	968	1797	0	0	1	0	0	1	2.723	0
142	63	1	10	2	0	0	1	0	66	1.48864	100	53.2	20.3	280.1	11.04	115.4	224	30	124.86	35.05	3.17	9.6	12	1	0	1746	3116	1	1	0	0	0	0	2.356	0
143	66	1	3	2	1	0	0	0	56.6667	1.7907	317.24	137.6	32.4	204.5	10.73	170.1	26	10	198	100	3.92	13.3	15	0	0	2890	4151	1	1	0	1	0	1	5.329	0
144	67	0	4	1	1	0	1	0	72	0.959184	420.69	4.9	31.6	44.9	39.78	468.4	17	42.1	188.03	100	2.32	14.8	8	0	1	1226	1727	0	0	1	1	1	0	4.444	0
145	75	0	7	1	1	0	0	0	69.6667	0.61165	420.69	10.8	27.5	23	10.94	125	48	16.63	82.84	41.43	0.93	12.1	5	0	0	962	2462	0	0	0	0	0	0	3.608	0
146	35	1	4	0	1	0	1	0	141	0.592593	144.83	11.6	33.8	20.7	7.87	135.1	225	9.02	43.74	0.17	1.85	6.8	4	0	0	1415	1565	0	0	0	0	0	0	7.527	0
147	75	0	3	1	0	0	0	0	106	0.731343	275.86	9.5	29.6	13.7	14.77	99.1	65	35.56	75.78	69.14	2.3	5.2	4	0	0	900	1719	0	0	0	0	0	0	4.37	0
148	63	0	5	1	0	0	1	0	66.3333	1.25287	455.17	19	28.9	16.4	11.68	139.7	76	17.06	91.68	100	2.38	6.5	5	0	0	1166	2188	0	0	0	0	0	0	3.582	0
149	65	0	1	1	0	0	0	0	60.3333	1.17722	468.97	14.7	36.9	20.6	11.37	135	97	7.51	96.84	68.43	1.66	4.6	6	0	0	1400	2350	0	1	0	0	1	0	8.731	0
150	45	1	1	1	0	0	0	0	63	1.28916	275.86	32.8	33.3	26.7	8.92	203.4	49	12.75	114.16	25.56	3.2	12.8	11	0	0	2000	2000	1	1	0	0	0	0	2.945	0
151	73	0	2	2	0	0	0	0	71.3333	0.846154	231.03	10.5	26.5	14.9	18.2	59	61	1.85	45.86	9.79	1.85	4.8	4	0	0	2791	3345	0	0	0	0	1	0	2.821	0
152	64	0	2	0	0	0	0	0	67.6667	1.03158	496.55	19.4	35	33.8	13.27	192	80	33.11	84.76	52.23	2.92	4.6	6	0	0	2395	3215	1	1	0	1	0	1	6.93	0
153	63	0	3	1	1	0	1	0	82.6667	0.927419	234.48	7.6	27.3	11	13.03	227	40	18.14	180.5	67.95	1.38	10.9	7	0	0	1730	1730	0	0	0	0	0	0	3.531	0
154	63	0	1	1	0	0	0	0	65	1.44578	213.79	17.1	28.7	17.9	14.39	235.1	40	15.76	101.74	100	5.53	7.1	10	0	0	2010	2380	1	1	1	0	0	1	5.989	0
155	33	1	3	0	0	0	0	0	65.6667	1.31868	120	95.6	31.5	196.2	8.96	306.9	55	11.44	117.25	100	2.95	7.2	13	1	0	2670	2980	1	1	0	0	1	0	5.149	0
156	74	0	2	1	0	0	1	0	69	0.989247	213.79	14.4	39.3	46.2	7.05	69.3	122	14.38	17.67	37.04	2.06	6.2	4	0	0	2100	2200	0	0	0	0	1	1	6.375	0
157	59	0	5	0	0	0	1	0	82	1.01786	91	21	31.1	35.9	10.79	231	81	20.75	122.86	19.09	4.33	14.4	13	1	0	2390	3010	1	1	1	1	0	1	3.23	0
158	73	0	8	2	0	0	1	0	80.6667	1.28947	220.69	14.5	17.8	4.3	6.9	114	88	11.85	134	17.36	5.37	9	8	0	0	2390	4040	1	1	0	0	0	0	1.47	0
159	67	1	5	2	0	0	0	1	59	1.50649	462.07	18.9	27.8	37.7	14.13	136.1	27	35.66	173.14	100	2.93	10.8	7	0	0	2100	2400	1	1	0	0	0	0	3.144	0
160	44	0	1	1	0	0	0	0	76.6667	1.3	479.31	17.9	32.7	41.8	8.23	171	40	14.37	198	100	7.01	8.2	5	0	0	1705	2005	1	1	0	0	0	0	4.297	0
161	65	0	2	2	1	0	0	0	64.3333	1.38554	427.59	25.1	35.9	28.6	11.38	151.1	71	7.58	127.83	70.64	0.6	13.65	5	0	0	1215	2015	0	0	0	0	0	1	7.733	0
162	48	0	1	1	0	0	0	0	57	1.57534	424.14	26.6	35.5	25	11.15	116	75	27.88	122.25	22.48	3.94	5.61	7	0	0	1450	2165	1	1	0	0	0	1	5.203	0
163	60	1	2	3	0	0	1	0	70	0.885417	234.48	47.2	33.8	27.3	10.14	223.9	91	22.05	178.06	100	2.5	6.51	9	0	1	1000	1710	0	0	0	0	0	0	7.581	0
164	79	1	1	2	0	0	0	0	135	0.492063	404.44	27.3	26.4	10.7	10.71	98.2	153	5.04	110.98	14.47	4.37	7	2	1	0	680	830	0	0	1	0	0	0	4.73	0
165	70	0	4	3	1	0	0	0	68	1.62766	286.21	7.3	33.9	176.9	21.17	514.3	19	48.88	68.09	100	2.4	14.1	12	0	1	1270	3420	1	1	1	0	0	1	7.92	0
166	68	1	1	0	0	0	0	1	64	1.17442	231.03	26.1	31.6	18.8	15.07	127.7	111	3.75	198	100	3.69	6.6	8	0	0	2430	2600	1	1	0	0	0	1	5.908	0
